# Supplementary material for: Enhanced Hydrogen Peroxide Decomposition in a Continuous-Flow Reactor over Immobilized Catalase with PAES-C
Source: Polymers (Basel). 2024 Jun 21;16(13):1762. doi: 10.3390/polym16131762 (PMC11243836; doi:10.3390/polym16131762)
Supplement: Supplementary file 1 [file polymers-16-01762-s001.zip]

Archive with 1 entries (1 files):
- polymers-3031284-supplementary.pdf
